# Supplementary material for: How Much Do We Know about Oral Cancer?—An Online Survey
Source: Dent J (Basel). 2023 Nov 24;11(12):268. doi: 10.3390/dj11120268 (PMC10743054; doi:10.3390/dj11120268)
Supplement: Supplementary file 1 [file dentistry-11-00268-s001.zip]

Archive with 1 entries (1 files):
- dentistry-2620463-supplementary.docx
